# Supplementary material for: Measurements of the Impact of 3′ End Sequences on Gene Expression Reveal Wide Range and Sequence Dependent Effects
Source: PLoS Comput Biol. 2013 Mar 7;9(3):e1002934. doi: 10.1371/journal.pcbi.1002934 (PMC3591272; doi:10.1371/journal.pcbi.1002934)
Supplement: Table S1 — Data for each cloned sequence. Column 1 – systematic name for the gene associated with the 3′end sequence. Column 2 – YFP expression (a.u.). Column 3 – cloned sequence. (XLS) [file pcbi.1002934.s010.xls]

## Sheet: supp_table_1.txt
Yname	YFP (per cell, per time, a.u.)	Cloned intergenic sequence
YCL064C	2.6165	AAATCCAATAACTTTTTCGTTGAAGCATCAATTTGCCCTTGATAATTTTCATACATGTACTACATACATTTTACTCATATATCACTATTTTGCTAGTATTGATTTTTTCCAGAAGTATTAGTGTAAGATTTCTCGAAGTAAGCATCAACATATCCAAAACGTTGACATATTTCTAGGCCGGCAATGCACAGAATTTGTATAAAGGGGGACATGCTGCAGAAATTTGCTCAAAATTATCCATGAAAGAAGTACCAATGAAGCACTAGCCTGTTCAAATTCACTTGATACTCGAGCATAAAGCATAAACTACTGCTTTTTAACTTATAATTTCTACCTCTAACACTCAGTGCAGTCTGTAATAAAACACACCAGATATCGTTCTATTAGTAATATAATTAT…
YBR244W	2.7377	TATCTTTGTCTATAATCAAGCAATTATCCGGAACAATAAATAATACATTTATAGATTAGTATGATTATATATTTTTCTTCAGAAGCATGGTGTAGGATATATTAAAAAAAATCGAAATATAAAAAAAGAAGGT
YGL103W	2.7499	GCGCATCAACAAAAACTCTATGTATTTTCCAATAAATTATATATCTTCAGTTTAATCTAATTCAACATCTACTTCTGTATTATTTCTATCACCCATTTTCACCGTTTTTTCGTCTTGTCTATTTTGAAGTTACCAGTGGCAGATCCCAACGCTTTTATCGCTTTTTTAAAAGATTTTCAAAATCCATATATAAACATAGGGTCCAAAAAGAAAACAAATAACAAAACAAGAAAACCTATTCGAGGTAAAGACCAGGAAAAACAAAATGACTGCAGTTAACATCTGGAAGCCAGAAGATAATATACCTAGGGAGATTTTGGCAATTCTTTCGAAACCTCACCCAAATTATCAGTTAGCGTTTTTGAATATTATACAACTTTTGAAAACGCAAAGAAGAAC…
YBR019C	2.9662	TTTGCCAGCTTACTATCCTTCTTGAAAATATGCACTCTATATCTTTTAGTTCTTAATTGCAACACATAGATTTGCTGTATAACGAATTTTATGCTATTTTTTAAATTTGGAGTTCAGTGATAAAAGTGTCACAGCGAATTTCCTCACATGTAGGGACCGAATTGTTTACAAGTTCTCTGTACCACCATGGAGACATCAAAAATTGAAAATCTATGGAAAGATATGGACGGTAGCAACAAGAATATAGCACGAGCCGCGGAGTTCATTTCGTTACTTTTGATATCACTCACAACTATTGCGAAGCGCTTCAGTGAAAAAATCATAAGGAAAAGTTGTAAATATTATTGGTAGTATTCGTTTGGTAAAGTAGAGGGGGTAATTTTTCCCCTTTATTTTGTT…
YML073C	3.9625	ATATAATTATTTTAACGAACTTCTATAATAATATATATGCAGGTAAAATTATAATTTAACTACAGTTTCATAAGTGCATTTGTATTGAGCATTGGTTTTTTATTCGCATATTTATATCTTCATTGCGGCAATCACCCAGAGAAAGGGCGTGAAAAGAAAAAGGAATACATTATTTCAAGTTCCTTTGATCTTTCCTATAATGTAGACTTTCTTGGCGCAAGACTTGGATGCATCATACAAAATACAAATTGTTAAGCAAAAAAGTGTCGCTCTGCTGTAAGCTTTGTGATGTTATATTTGATCGTATGGTGAGGAAAAACAATACACCTCATGTTATATAATGATCGTTGTTTTAGGTGAGATGTGGAAATAGAAGAGAGATTTTTAAACAAAAAGTAA…
YFL018C	2.7555	AAACAGGAAATAATAAACAGTATAGTATATATATTTATGAAGAACCGCTTAGTATTGAGTAAGTAAAAAAAAATTGCACAAGGAATTAATATATGAGGAAACTACTAGTCGATCAGATAAGATATTATGACCAGATATGCAAAAAAAAGGGGGCGAGCTGGGAATTGAACCCAGGGCCTCTCGCATGCTTTGTCTTCCTGTTTATTCAGGAAGTCGCCCAAAGCGAGAATCATACCACTAGACCACACGCCCGAATTATTGTTGCGTTAATAAGAAAAACAGAAATATTTATATAGGAGAGTGATTAAAGGGAATCTTCTATCAACAATATCCATTCAAATTCAGGCGCATAACGTGAGTGAATATAGAATTGAGCCTCCTATTAGTCTTCCCGATTTC…
YNL241C	2.1101	AAAAATGCAAGCACATTCATTTATCGGCTAAGTCACTGAAATTTTTTTTTTCGAGTGATTTTATCTTGCAAGCTCACTCTCTTTGTTCTTTTCTCCTCTATAATGGCATCTTCCCCCCACCAACTCCTCTCTACTTGCGTGTGTATTTGTTTGTATACATGTGTAAATATATATACATAAAAGAATGTCGTCTCATGTATTTTTTAACTTTTAGCCGCGGTCAGTGACATTTTGGCTTTCCCACCATTCCACGTCTGAAAAAAAAAAAAAAAAAAGAGATAAAATATGAATTGAATATATATCAAAAATGTCTGCAAAAATTT
YDL182W	2.3775	CGTTCCCAAACCATTACATTATGTTCTTTCACTTATTACATACGATATATAGCATCTACATCTACATATCTAAATGATGTTTTTTCCCATCTACTTTGTCCGATACGCATTAAAAGAAGAAGATTTACTCTCCCGTGATGCCGGGCCAATCAGACGCGCGCATTCGCGGCAGAATAAGGGGAGGCTGCTGCGGGTACCAAATATCCAGATATTCACAATTATGCCAATCAACTGTCTAGTTGCTGACACCCATCGTTTTCCACTGCAACGAGGTTTTGGGGCTAGAAAAGGCGTTAACAATCGTTAGAGAAGGAGGGGTTCATAACTTGACTTGTTGTATCTTGTTTAAAACTTTCTTTGAATTTGTTCGTGGTTGAATTTGTTTTTGCTATCCCAAAG…
YGR193C	2.9753	ATAAAAAACACGCTTTTTCAGTTCGAGTTTATCATTATCAATACTGCCATTTCAAAGAATACGTAAATAATTAATAGTAGTGATTTTCCTAACTTTATTTAGTCAAAAAATTAGCCTTTTAATTCTGCTGTAACCCGTACATGCCCAAAATAGGGGGCGGGTTACACAGAATATATAACATCGTAGGTGTCTGGGTGAACAGTTTATTCCTGGCATCCACTAAATATAATGGAGCCCGCTTTTTAAGCTGGCATCCAGAAAAAAAAAGAATCCCAGCACCAAAATATTGTTTTCTTCACCAACCATCAGTTCATAGGTCCATTCTCTTAGCGCAACTACAGAGAACAGGGGCACAAACAGGCAAAAAACGGGCACAACCTCAATGGAGTGATGCAACCT…
YLR344W	2.7427	ATTATGTAATTCCCTGAAAACTTCCTCGAAATTTATTGCACTTTTTTTACTCAAACCATTTAATAATCATATGTAAAACGTATAAAATAGTATCCATTCCACTGTACTCAGTGTCTTACGTAAAGGGCTGTATACTGGCACTACCTTTTACTATGGATATGTGCTAGCTTTTTCGGAGAAGAAATGTTCGCCTTACGCTAGAAACCGGGGTTAAGGGGGCGTGAGAATGAATATTGGCAGACAAGAACCGAGATAGAATCTTAACACAAAAACAGTTCATCCTACTTCTACGCCTTTATACAGTTATACTGAAAGATCTTTGCATAGGGGCATAGTTTAAAATAAAATATAGGGTTGTCATAGCAAAC
YLR044C	3.2915	GCGATTTAATCTCTAATTATTAGTTAAAGTTTTATAAGCATTTTTATGTAACGAAAAATAAATTGGTTCATATTATTACTGCACTGTCACTTACCATGGAAAGACCAGACAAGAAGTTGCCGACAGTCTGTTGAATTGGCCTGGTTAGGCTTAAGTCTGGGTCCGCTTCTTTACAAATTTGGAGAATTTCTCTTAAACGATATGTATATTCTTTTCGTTGGAAAAGATGTCTTCCAAAAAAAAAACCGATGAATTAGTGGAACCAAGGAAAAAAAAAGAGGTATCCTTGATTAAGGAACACTGTTTAAACAGTGTGGTTTCCAAAACCCTGAAACTGCATTAGTGTAATAGAAGACTAGACACCTCGATACAAATA
YDR342C	2.4488	TTTGCGAACACTTTTATTAATTCATGATCACGCTCTAATTTGTGCATTTGAAATGTACTCTAATTCTAATTTTATATTTTTAATGATATCTTGAAAAGTAAATACGTTTTTAATATATACAAAATAATACAGTTTAATTTTCAAGTTTTTGATCATTTGTTCTCAGAAAGTTGAGTGGGACGGAGACAAAGAAACTTTAAAGAGAAATGCAAAGTGGGAAGAAGTCAGTTGTTTACCGACCGCACTGTTATTCACAAATATTCCAATTTTGCCTGCAGACCCACGTCTACAAATTTTGGTTAGTTTGGTAAATGGTAAGGATATAGTAGAGCCTTTTTGAAATGGGAAATATCTTCTTTTTCTGTATCCCGCTTCAAAAAGTGTCTAATGAGTCAGTTA…
YOR347C	3.535	TAAAAATTAAAGTCCTTATTTTTTTTACTTAATTTTATTTAATTGTCCATTGTGTCAGTTATTTTTTTTTTCTTTGGTAATAATCATGCAGATATTACAGGTAATGTTCGCAAACTGCGTGTTTACTGTATGCTGAAATGTTTTTTTTTTTTTAAT
YKR094C	3.1835	TCGATTTATTACGATCTCCACAAATCCAAAGTTTGTATACATCACGATTTTTTTACTACATATATATTTCCTTTTCTATTCTATTTGTAAATGGGAGGAAATCTTAATATGGACCTCTCTTCACAAATTGTTCTATAATACAATATATATCAAGATATAATAACAAGTCATTTGAGATAATGGTATGCAAATACGCGAAATAAGAGTAAACGGATACAGTGAGCCTGAAGAGGACAAGCTGCTTCCATGTTGTAGTGTTTAGATATATGAGCTTAAAATTTAGATTTACTGAATATTATACAATAGTAATTATACATAAAGAAATTCCATTTTATCTGTTCGATAGCAATGGAAGAGGAGAGAGTTCTGTGAAACAAATAACAGCAGCACAGAAAACTC…
YCR031C	3.2816	GTTATGCATGTATTGTACTTGTATTGCCGTATTATTTTTTACAGTTAAAAAATGTGTACATATAATTATATAGCGCCCATAATCAAATCAGCTCATACGTCAATTTAGTAATAAAAAAAAGCCCTTATAACCTTTTAGTTAAGAAGATTCAAGATTGCGATTTGATTAACGTCATTACGGAAATGTAAGGACACAATTACCAAGAGTTACAAAATCGGTTCAGAGATTTAAAACTGTCGAAAACACTGTAATCATAAAGTTTGAATGCTTTCAGATACTATCTAGCATAAATTGTGTTTAAAAAAATCATCATTTTAGAATTTTGTTGACAAGAACATCTGGTGAAGCAGGCTACCCCTTTTTAAAATACGTGGAAAAAAAAATGACGTTCTCGTCATT…
YBR020W	2.1761	GTATACTTCTTTTTTTTACTTTGTTCAGAACAACTTCTCATTTTTTTCTACTCATAACTTTAGCATCACAAAATACGCAATAATAACGAGTAGTAACACTTTTATAGTTCATACATGCTTCAACTACTTAATAAATGATTGTATGATAATGTTTTCAATGTAAGAGATTTCGATTATCCACAAACTTTAAAACACAGGGACAAAATTCTTGATATGCTTTCAACCGCTGCGTTTTGGATACCTATTCTTGACATGATATGACTACCATTTTGTTATTGTACGTGGGGCAGTTGACGTCTTATCATATGTCAAAGTCATTTGCGAAGTTCTTGGCAAGTTGCCAACTGACGAGATGCAGTAAAAAGAGATTGCCGTCTTGAAACTTTTTGTCCTTTTTTT…
YBR189W	3.514	ATAATTCGCTGATTTCATAACTGTATAATAAATTTTATAACTTTTCAAATCACGGATCATTTTTCATTTTACTTTGTCATTTTTATTTCATTTGAAAATGGGTAGAGGTACATAACTGGCGCTTTTCTTGCAAGATGACATGGCATTGGATGACACAAGTATTACTCAATACCCAACGTAAATAGCTAGAAGATTTTGATCGGATTTAAATTCCCAACTGCAACTCAGTAGCGTTTAGGATTTTACACCTTGGCTTGGAGAAATCCTTATTGTCAGAAATTGAAGCCGTTAATATTTAAAGGCTAATTCTCCATGCCATCTTGCATTCACTTTGGTATATATCTCTTGACCTCAATATATCTCGATAATATAAATCGCAATATTATACTTGTTAGTCTG…
YLR340W	2.9103	GAAGTGCAACATGAATTATTAAGTTAATTTCATATATACTATTTTATAATTAAATAACATTAATCCTCATTGATTCATTTTATTCATGATAATGTACTGTCCGGTTCCTTGCGCTAGCCTGAGTTAGTCTCCGAATACCTGGCGATTTTCATATATTCTGAGCGGCTCTGGACACCTAACTGGATAAAAATACTTCCACTTAATGTAGTTTGGTTTTCTAGTTCATACGGACTATTTCAAAGTTCATGATTTGATGAGAGAAAGTAGCTATACTATCTTCCCAATTTACGCTTGTCTCTGAACAAAGGTTTTTATCCTTTATATGCTTATTGAAATACTGAGAATACCAAAAGTTGTCTTTTTCTCTACTATCGCTTGATTCTTTCAAGACGTCGGATA…
YOL086C	3.0687	GCGAATTTCTTATGATTTATGATTTTTATTATTAAATAAGTTATAAAAAAAATAAGTGTATACAAATTTTAAAGTGACTCTTAGGTTTTAAAACGAAAATTCTTATTCTTGAGTAACTCTTTCCTGTAGGTCAGGTTGCTTTCTCAGGTATAGCATGAGGTCGCTCTTATTGACCACACCTCTACCGGCATGCCGAGCAAATGCCTGCAAATCGCTCCCCATTTCACCCAATTGTAGATATGCTAACTCCAGCAATGAGTTGATGAATCTCGGTGTGTATTTTATGTCCTCAGAGGACAACACCTGTTGTAATCGTTCTTCCACACGGATCCACAGCCTAGCCTTCAGTTGGGCTCTATCTTCATCGTCATTCATTGCATCTACTAGCCCCTTACCTGA…
YOR167C	4.3845	GAAGCTTATTTGCAGATTGAAGGTTGCAGCTATACAAAATCTATCTTATATATTTGTGCCTTTTGTTTCTTATATATGTCTTCTTTAAATAGTACATCACTATAATACAATAATACTAATAACTCTATTGTAACTCGTGATATATTCACTAATTATTTAGGTGCGAAAAACCATACCCGCATTGATATACTTTTTGGGTATATTGAGTTCTTCCGCGTTAGTTGTTATGGGCCTTCTATGGTAGACAAGAATTTTATATACGTAGGCCTAACATTAGTGGCTCCAGCTGCTTACCAAATCC
YOR369C	4.2672	ACGGTGTGATGTTCATTAGTACTTTTTCTAGAGTTAGATCACATAATAATATATAGTTAAACTTTTATTTAATTGTAAGTTATATGTTATAAAATTACCAAATGCTGAATGAAGTTCTGCGTTTTCTGCGATGCTGGATATTGAC
YNL178W	3.596	ATTTAATTATTAAATACATAAATAAACTATAAGTACAATAATTTCTTCTATTCTAGTGCACTTAATTGTTGCGGTTTCTTGCATATTGCCGTGTTTAGTCAGGAGGGTGCACGTTGAAGCAGTGCGTTGAAACTAGTTGTTATTTACAGAATCACAATATTATATAATCAAAAGAAAAGTTTTGTACAACACAACTGTGAATATAGGTTAAGAAGTGAGTAGCAGTTCATCTTTCTCAGCTTACAGGACGATTTCTCGGATATGAATGAGTTCGCTATCGTTT
YLR441C	2.8352	AGGAACCAATAATAAAATAGAAAGGAAAGGAACAGGAAAAAGGAGTGATGCATATCTTATTTTTTAAATCTTTCTTTTTCGATTTTAATTTTTTTAGTCTCTTTAATAACTCTCTATTCTATGATGTCATTAACCTCGTCAAAAAGATAATTCTATAACTATACTACTGTATACAATATTTGTATAATTTTAAATCATTTTTAAGAACATATATAGCAACATGAACGATCTTCCTTTCGTTTCAAATAGGTATTTCTGCTCTGTGTGACCTGTTGAAATTTTTGTTACTCTTTCGTAAATATACTGTAATTTATTGAAATTGTGAGGAAGAGGCAAGGTGCAGAGAAAAAGAAAAACTAGGGAAAAGAAAAACCAATTGTAAATAGACAATAACTGGTT…
YLR325C	3.0304	GAAAAATAAGGAATGATCGGAGTGTTATCATAACGAGACTGGAACAAAAAAAACTAAGAATACTTTCCCATCCGCATAAAGAATAATATCCATTTGTGTTCGTTATACAGGAAGTAGAAATAGGCTTTATAACTTTTTTTGTTTTTGTTTCCTTTTGTTTTTCTTACTACTCATAAACATATTTTTTAATTTTTAAAGTCATAACGTTGTATAGTTAATAAAAAAAATTGGATTACTATTCATTGAAGAAGAGAGTTCTATACGTTCTTTTTTAAGTTTATTTAAAGGGAGTTACCATTTGTGTAATAAAGTAAATTAGAGATTATATTATGTAAAGGTAAAAACGGGAGCGAGCA
YJL189W	4.099	GCGAAGAACATATTTATGCTTCAAACTTTTTGTCATTTGTCTTCCATCCTTCCCTTATTCTCAATATATATGTAATACGTCGTATTTGATATATATATATATATATATATAATATAATTTAACGGTTGTTATCTGCTACATCTGTAAAATAAAAATAAAAATGCTTGAAGCGGCTGTACTTAAAATAAACTCATCTAAGGTTTTACATGGTATTACTACCGGACTGCAATTACACTCTTTTTCGTTATTGGATTATTTATACAATGCGGCCCATAAGCACGTGTGGGAAAAAAGTATGTAAATAAAACAAGGTTTTTTGTTCCATTTA
YJL190C	2.5923	GCTACTTGTTACAACAACCTTTTCGGTAGCTTTATATACTATAATAAACACAAGATAGCCTCATAACTTTACTCATTTCTTATTATACATTTTTTTAGTTTTCCTGTTAAATACTAATATATTTGTACTTTAAAACTGTTCAAAAGATTAGACAGAAATGAATTTATCTGCCGCATTTCTGCATGCACGAAGTCGAATATGCAAATGTTTATATTGGCTTTATTAATTAAACAAACTATATTTATGTGAGAAGGTAAAGCCGTATTTCCATGCGTTAATAGAGTAAAAAAAAAAGAAA
YDL130W	2.7812	ACATACAAGGAAAGTCATTTTTTCTGCAACGTTTTTTTACCCTTTATGTATATATATTTACATATAAAATAAACCTCTAATCAATCAGTATTTAAAAATCGGAAGTAATGTCCATACGAAAGGGCTACGAGAATTTAACCATCTCGTTCTTTGCTAGAAATGGCACTGCGGGATAGCCCCTGGTTGCGGGATATCAGACCTGTCGTCACCATAGCAACCAAAAATTACATAAACCCATGGTTGCTCGCCCTTTGATGGCGACGCCGACCGAAGCTTCTCCCGCGCACATTTTTAAAATTTTTACTCATCGGGAATGAAAGGTTCTTTGACACATGTAAAGCTCCCTAAGTTGGACATACGTCGGTCCTTACAGGCTTAGCAATACACCTATAAGGCACT…
YDL133C-A	5.8532	GCGGATTGAGAGCAAATCGTTAAGTTCAGGTCAAGTAAAAATTGATTTCGAAAACTAATTTCTCTTATACAATCCTTTGATTGGACCGTCATCCTTTCGAATATAAGATTTTGTTAAGAATATTTTAGACAGAGATCTACTTTATATTTAATATCTAGATATTACATAATTTCCTCTCTAATAAAATATCATTAATAAAATAAAAATGAAGCGATTTGATTTTGTGTTGTCAACTTAGTTTGCCGCTATGCCTCTTGGGTAATGCTATTATTGAATCGAAGGGCTTTATTATATTACCCTTTAGCTTATTCTGAGGTTTCTGTGGCGTGCAAAGTGATGAACCGGGCGGGTTTTAAGGATAAAATCAAAAAGTGAAAAAATGAACGGAAAATGGAATAC…
YBR031W	4.9606	ACTTATTAGTACATTAAAAATATTCTTTTATTTTTTATATACATACATAAGCCTTTAATACCTTTAAAGCGGTAACGACTGCCTCTTGAACTTAAAATTATTCTTTTTTTTGGATATTTGTTCGTTATGTTTAATGTATATATGTTGATGTTCGATCAGTTTTACGATATGCTCTTATAGGAACATTTACAGTTTTCCCCGCATTGAGTCCAGACCGAAGGTTACATACAAGATTTCTTCAGCGTTTGTTACTTCAGGAAGGCAATGGTAATCATACGTATCACATTGAGCAACCTACTGAGGGAGAAAGGAGATTTGTGCCTGGAACTACTTCGTGTAGACAAAGGAATATACCCCTTTGATACTTCTCAACCAATTGGTAGTATGCAGGTGCTGCTC…
YHL015W	4.5902	GCTGGTTCTAACTGGAAATAATTTCCATTAGATTCCTCTTTTTCTCGTCCATTAACCAAAATATATTATTGAATTCAGCGGTTCCTTTTTTCTCATTTTCGCATATAGCTGCACTATTAGAATCAGCCCACTCTAGGTAAACACAGTTCCTCGATATACCTCTGTCTTACTATCAGTGGTTAAACCTTATGCAAATATAATATATATATATATATATATATATATATCTCATACTTTTGTTGATTCTTGTGTAATTATTGGAAAAGACAAAACAAAGCAAGCGTTTCTATTCATATTTACAAGTATTTTTTATGACAAA
YLR061W	2.9151	ATTCATTAATATTATTTTAAATAGAGCATAAGTTTTGTATAATTAAAATCTTCTAAACCTAATAAATATGTTTAATGAATGATTCAATATCAAAAAAAGAAATCCATTGGGCCCTTAGTGCATTTTTATTTTTTTTTTTTTTTTTTTTTTTTTTCTCTTTCTGAATTAGAGTACATCTCATCGCAGGGTCTCTTTTTGCACGTTTTTG
YDL081C	4.3231	AAGTGCCGCACTGTTTAGAAGAAATTGCATATTCTAACATTTAAAATTTTTTATAATTTTTCTATATAGTCGCTTTTAATACAATAAGACAGTACTTTCTTTTTGTTCAATACCATCTTTCGCATCTCTTCTATGCTATATATAATGCCACGTTGTGCTCGAAGGAAAAGCCTGCAAACCTGACTACTACTAATACAATAATGTTCCATCATATCAAGAAAACTGCGCTAACTTGTAAAAATACTGTCAACCATATTCTCACCCAGACTATAAAGTTAAGGAAATGATAAATTATAAGTGATGGCTTCCCGTTTATACATTGTACATATATATTATTTATGAAATTGAACAGATAAAAAAGAAGGAAAATACAAAAATTGTGGATGAAAAATTCTTTGA…
YKL035W	2.6815	AGGTGCGGCTTGCAATCCCTTTTTTACTTTCAATTCTCCGTTAGGTTATTTATTCTACTACACGCAGTTTTTTTTTTTCAATGGGTTATATATCTCTAATATATACACATTTATATGTTTAGACTTATACAGAAGCAAAAAAAAATGCAAAAGAAGCTTAGTGTTCATAATTCTTCACTCACGTCATGTTATATATTTGTTAAGCGTAGCTTCAGTATATATAGAGATTTTCCTTTGGCGGGGTAAGGGTCTGTGAACTTTAGGGAAATAGAATAAACGTAAGTTAAAGGTGACAAGCTCGGATCGTCATCTTTCAATTATCACCCCAAAAGATATTGTAAAAAAGCAAGTTCAATCTCGTTTGTTACATTTGTCCCGTATTTCTACTAATTCAGGCAA…
YPL061W	0.64632	TGTACCAACCTGCATTTCTTTCCGTCATATACACAAAATACTTTCATATAAACTTACTTGGTCTTACGTCATAAATAAATATGTATACATATAAATTAAAAAATTTGGTTTTATATTTTTACAAAAAGAATCGTTTACTTCATTTCTCCCTTTTAAGCGATACAATCCATGAAAAAAGAGAAAAAGAGAGAACAGGCTTGTGCCTTCTTTAAAACATCCCACACAAAATCATATTGAATTGAATTTTACATCTTAAGCTAGTGTACAACAACTGCTATATCCAAAGAAAACTAACGTGGACCGCTTTTAGAGTTGAGAAAAAGGTTTGAAAAAAATAGCAATACAAAGACTTGTTTCATATATAAAATACAGGGAGCACATTGAGCTAATATAACATAA…
YNR012W	3.2397	GAATAATTAGAGGCAATATAAAGTAAAATTAAATAATAGTGCACGTATACATACTATATTAGTAACCTTTCATTCTCTCTATGGATAATC
YCL040W	2.6207	TCTTTTTACATTTTTTTGGTTTGTGTACGTATCCCACCGTACTTACCATCTTCTCTCCTTTATATATATATATATATATGTATATTTTCAGTGTATATACATACATTCTTATACAATACCGTATAAGAACGTATGTATGTATGTATGATTTTCTCACATTAATGAACAATATCATCGGAAACGGGCCTTTGGTTTTTAAGGGAAAATGAAGAACAATAAATGCCTTGCTAGGTCTTCCTTTATCATTTTTGGAAGTCAAATATGAAAAACACTTCCAAGGGGGCGTACTACTTCAACTAATAAA
YMR042W	1.3553	ACATGCGAGAGTAAGAGATGCCCCACGAAGGCATAGGCAGATCCATATAGCACAATACGCGCATATAAAGTAGCATTGCTGCCAAAGGGGGTTGCACAAGGAGTTGCCCTCCTTCGGCACGCGGCTCGGAACATACCGGAGTGTCCCCCTTTGAGTAATTTTTCTCAAAAGAGGCACTTTTGCGCTGGGCCGCAGGAAATTTCCCTTTCTGTTCAGCACCTGTTGTCCTATATTAAGCTGTGCCAAACAAGGTCATCTCCAAATACTTACCAAAAAGCTAGGGCGTACTGTACTGGAATCTCTGCTTTTTTCTTTACCTTACTTCAATTTGCCTTGTCTGCTTTTTTACGTGTGTTTTGGCGTTTCTGCTTTTCTTTTTTATTACTCGTTGTTGTAAAT…
YJL191W	1.5664	TTTCTTTTTTTTTTACTCTATTAACGCATGGAAATACGGCTTTACCTTCTCACATAAATATAGTTTGTTTAATTAATAAAGCCAATATAAACATTTGCATATTCGACTTCGTGCATGCAGAAATGCGGCAGATAAATTCATTTCTGTCTAATCTTTTGAACAGTTTTAAAGTACAAATATATTAGTATTTAACAGGAAAACTAAAAAAATGTATAATAAGAAATGAGTAAAGTTATGAGGCTATCTTGTGTTTATTATAGTATATAAAGCTACCGAAAAGGTTGTTGTAACAAGTAGC
YGL030W	4.7228	ATAAGGTAAGTTCAAACGATTTGTTGGAAGACAATTGGTTTGATGTGTATTTTTCTATAATATATAAATCTTAGACTATTCATTAACCTTATTTTATTTACCTTCTACCCGAAAATGGGTTTCTTTTGCTGAAATAGTTCTTTCATGTAAATATTGTTTAAGCAGAAGGCATTCTTTGCCCTCTTGCTCGTGTGGGTTCCTTTCCGCTAATAATCAATCATTCTCATACTGTTCAATATCATAATTATCTCTGCGACGATTTTTCATCCGCCTCCTCCGAAACTGGAAAAAGCGATGAGATAAAATTTTCAGGAATCCATCAGCAATTTTATATGATAGATAGAAGTCTATTACGTTGAGCTTCCAATTTTAAAGGAATACTGTCCATATTCATTGAAA…
YBR221C	3.395	ATAAACTTCAATCCAATAGGAAGGAGAGAAAGAAGGAGATAGGGAACTTTTTTCCCTGTACCCTACACTTTCTACCCTCTTCGCGGAAATAGTACTAATGAGAAAAACATAAATAATATTTTGCTAATCAAGACATGTATGGCGTACTGGTTATTAGTAGATATATAACTGCAAATACACACATACATACAATGTATATATTTTGTTTTTACAAAATTGAATGAGATAAGTACTGTGCACATTGAATGAGTTCCTGTTTCATGGTTAGAATACGCACATATTTATTTTCTTTTTTTTCTTTTCGACGACAGGCTGAATGAAAGAAAGAAAATAAAGATACTCTGGCATGCGAAAATAAGTGAAAAATAAATCGGCTATAATGCGTAAGCTACTGTGGGA…
YDL184C	3.2765	GCGGATTATGAGTAAATAACTCTAATTTTGTTTTAAATTCTTTCAAGAGTATCGTAATGTCATTGATGAATTAACATGTTAGTTTCTATTCTACCTCATAATGGATCTAAATTGCATACTAATCTCACGGTGGGGTGTAAACCATTGCCTACTATTTATATAGTGCTTTATATATGTCTCACATAGTTTAATCAATTGTCCGTTTTTTTGAAAACAAAAGTTATTTATCATTGTAATTGTGCTTGGCAAGTCTTGTATTATGTTACTGTGTCATTTCATTGAGGTACATCTGTTAATTTCCTTTAATTATTTTTTATCTTATTAACATACGCCTATATAAATTTTTTGAAATACGAAGAAAAGACATCTAACAAATATACCAGAAGATAAATGCTACAT…
YJL216C	2.0013	CGAGCACATTTAACATAAACGTACTGATCTTTCGAAACAAATAGTTATGCCGATATTTATGAATAATAAACTTGTATATTTCTTTTTACTTTTGCTTTTCATATGTGAGCATTGGATACTTAACTTACGCTGTACGCTATTTTCAATTGCAATTTATATATGTATATAGAAGACAGAAAATTCACTGAACCTTTTTCCGAAGAAATATAAAATAAAAAGCAACGTACAGCAGAAAAATAGAAAACATCATTATTACTGTTTCTATTGTCTAAATTTAGCCCTTTAAACCCCATCATCATAAGTACTAATTACCACGAATTCAATAATTAGTAAATACATTCGACTATTCTCACCCTAACTTTCGTCACTTTATCTTAAAACACTAGCTAAAAGTCGTTT…
YGR192C	2.8431	GTGAATTTACTTTAAATCTTGCATTTAAATAAATTTTCTTTTTATAGCTTTATGACTTAGTTTCAATTTATATACTATTTTAATGACATTTTCGATTCATTGATTGAAAGCTTTGTGTTTTTTCTTGATGCGCTATTGCATTGTTCTTGTCTTTTTCGCCACATGTAATATCTGTAGTAGATACCTGATACATTGTGGATGCTGAGTGAAATTTTAGTTAATAATGGAGGCGCTCTTAATAATTTTGGGGATATTGGCTTTTTTTTTTAAAGTTTACAAATGAATTTTTTCCGCCAGGATAACGATTCTGAAGTTACTCTTAGCGTTCCTATCGGTACAGCCATCAAATCATGCCTATAAATCATGCCTATATTTGCGTGCAGTCAGTATCATCTACAT…
YOL127W	3.8659	TCTAATTGGTTTAATTAATAAATTTAATATTATTTTTAAATTTTTCTTTAAATATACAATAAATCTTTCATAACATGTTAAATTCATGATTAAGCGTAAATAAAGTGTAGTGGCAGAGTGCACGGGGTTTCCTGTGCCTTACAAAGTAGGTACCAATTTGCGTATTGCAGCGAGGGTTCCGGTTACTATTTATAATTACGTGTTAGTGTACTGTGATTTTATTGAGGCTATAACAAGAAAAGGATCTGTGAAGGTTTTGAGAGAATGAGGCGAAAACACAGGGTTATTTTCATCAGCAACGCCGCTGTTTCAGCGGCACCCTGCCCTTTTCTTTTCGCAAGATGAGAGTAAAGAGTTGTACATCAGGTAAGAATGTTATTATTTAAATTCGAAGTGATA…
YLL045C	2.6261	ATTCATATATAGAATTTCGAACATCGTAATATAATTATATTTTGTATACTTACTTAATTCCCGTTTTCTTTTGTATGAATTTTTGAAAAATAATAGAGCAACATTATACTTTTAAGCGCGGCACTAGTTCATCAATGTCGGGTTTTGCCAAGCAAAACTAATTGGGGCAGCTATTTATATTTGAAAGAATCAGCGTCACTGTCGACGATACAACAAATAGCCGCCGAAGTTCCTGTAAGCAAATATAAAAACTAAAAACTCTTTTGTTCTTTTCTCTTGTTCCTTCTCACTTCCTTTTCATTCATACATACGTTCAAATCAATGGAAATAGGGCATCTTCCCAAGTAATCTTGAAAAAATTAAGAAGAAAGAAACTTTTAAGAAAAGAATAGGCA
YDR064W	2.9776	AGTGTTTAAATCATTTATTTCATTATTTTATATGTATATTTTGTATAACTAAAATTGATTTTTTAAACATCTCTTTATAAACGATAAGTTGCATTTTATTTTATTTCACTATTGCTAATTTTTGTGTCCGTTTCTAACTTCAAAGCTGCTCCCAGCCTTTCCTAAGGTTTTCAGTTACCAAGTCTGCCTGAGAAAGCAACAGATTAACACTTTTGTAATGAACAAGTAGAAAAT
YOL056W	2.1897	ATAGTTTTTAAAAATAAAAAATTAGCGCCATTTTTTTCATGGTTTCCTTTTATATTTCCTTCTTTCTTTATTGATAGAATAATGAGTAACGAAAAGCAGCTAAATAAACGTGTTTAAATTTCTATAAGAAGTTTTTATAGATTGTATAACAAAGAAACTTTTTTCTTATTATTATTTTTTTGTTTTTATAATTCATTATATGTAGGTATATCTTTATCTATTGTGCATAAGCCATCTTAT
YPL090C	2.7171	AGTTAGAAAGCAGTAAAAGATAAATTCTTTTGTTCAAAAACTCCTTTCTTATTCTGTATTTTGTGTATTTTTAAGCTTAAAATCAAATAACTTTATTTTTTATATAATTAACAAAAAGAAAAATAATCATATGTATTGTAAACGAGAGTCGGAATGTATCCTCAACTGAATATCCAAGCGAGTCCACAGTAGCTAATAGTCTGAAAAAAAAAGGAACCCTTGTCCTTGAACAGAAATGACAAAATTACTACGTATTTCAGGATGCTATATAAGATTGTTTACAAGAGTACAAAAGTCCAGTATAGCAACAGCAGATTGGACGTCTAGTTTCGTTGCT
YMR307W	2.4883	AAAGCTTCGACACATACATAATAACTCGATAAGGTATGGTATCTTATTTCATTGTGGGGTAGTTTTTACGAAAAAAATGAAAAGTTGTAAGTATAGTATATATTTTTTTTCTATGTAAGTTTTATAAGATTCTATTCGCTATTACCACCGGTAAATTAAAAAGAACACTATTGTTACATTATATGTTTTTAAATCATCAAAAAAGACAATATTCATTTAATATTCCTTATAGAACTACTTAACATTGTTCTTCTTTCTATTAAACGTCT
YOL040C	3.7551	GCTCCCTAATAACAGAATCGCAGTCATCCTTGTATCTTTTTTATATATAATGTCTAGGTATTAGGAAAATAAAATTTTTGTTTATTGGTATTATTATTATAATCTATTATATTATATTTGTTTAATTTCTTTTATGAAGTGAATGGGGGTTGTACACGGAAAGCAACAATAGCACTTGTTTCCGCAGACAGCTTTTAAATTGCCTTCCATCATTACTGTAAATGTTCGTCCTCATATATGATATATATTGTAAGCGGACGTGAAACCTCAACTCAAGTGCTTCATTTACTGTCACGGACTACTTTCATCAACTTTCTATTTTCTTTGATATATTGATCACTTAAAACGAACTTCGAAATTTTTTCAAGCTCATCGCAATTTTTTTTTGCTTGTCTAAAT…
YOR063W	5.2955	GAAGTTTTGTTAGAAAATAAATCATTTTTTAATTGAGCATTCTTATTCCTATTTTATTTAAATAGTTTTATGTATTGTTAGCTACATACAACAGTTTAAATCAAATTTTCTTTTTCCCAAGTCCAAAATGGAGGTTTATTTTGATGACCCGCATGCGATTATGTTTTGAAAGTATAAGACTACATACATGTACATATATTTAAACATGTAAACCCGTCCATTATATTGC
YHR174W	3.3197	AGTGCTTTTAACTAAGAATTATTAGTCTTTTCTGCTTATTTTTTCATCATAGTTTAGAACACTTTATATTAACGAATAGTTTATGAATCTATTTAGGTTTAAAAATTGATACAGTTTTATAAGTTACTTTTTCAAAGACTCGTGCTGTCTATTGCATAATGCACTGGAAGGGGAAAAAAAAGGTGCACACGCGTGGCTTTTTCTTGAATTTGCAGTTTGAAAAATAACTAC
YPL143W	3.4578	ATTTGTTGATTGTATAAGTACTCTATTAAACATCGTTATTTTCTCTTTTATTACTATTAATATTATTATATTTTGAGAATAGAAAAGACTAATATATATATAGTATAATTTTTAAAATTAATTCCGTACAAAAGGCAAAAGAAATTGTCTTCTTACTTAAAATGTCTGCGAATCTCGCTGTAAGCGCAGTGAAACAATGTTCCCGCTTAGAAGACGTGATTCAAGCGGAGTGAAGCTATGATTGATAATAAGTAACAATTTAGAAAAATTTTTGATGTTTTTAGTAATGCAAAATATATATGGTAGGTATATGCATATATATGCTCAATGTTTATTAGATTGAAATTTCATAAAGTATATTATAACATTATTTTGTTGGTCTGGCAAATCGCAAAATTT…
YDL136W	3.4619	TTTCGTTAGATTATCATTTTAATATTTGATTTTTGGATATAGTTTAATTTGTATTTTTTAAGAACACCAAACGGCAATTTATTTTATTAGTGATCTACTAGCTAAATCAATATACTACATTAAATTTTTATTTGCCATCTTTGTCATAGGATCCGACGTCATAATCAGTCAGGAGCCCTACCCCTATACTTCAATTTGAAATTAAGAAAAAAAAAGTGTAGTAGAACAGGAAAGTCGTATTAATCCATATGTAGATAAAGGTATGCTCTTGTTTATACAGGCCATATCTACATTGTGCATTTCAAGAACTTA
YBR181C	2.9642	GTATGTCTTGGACCTGCATAATTTTTATACTTTTTCCTTTTAGATATATGTACTTTTGGCTTAATTTAATATAATTAACTATAACTTCGATTTTATTCTTTGAAGGTCCAAATGCACGTAATTCATAAACTTATGATGCATTGTTCTATTTCTTGAAGTCCTTGGGATGAGTGATGAGAAAATTTTCTTGAAAGTTAAATAATATAATAAAATTCTAAAAGTTAAATTTTATAGCTAAACATAAACTATTTC
YBR018C	2.7115	AAAGAAAGTGGAATATTCATTCATATCATATTTTTTCTATTAACTGCCTGGTTTCTTTTAAATTTTTTATTGGTTGTCGACTTGAACGGAGTGACAATATATATATATATATATTTAATAATGACATCATTATCTGTAAATCTGATTCTTAATGCTATTCTAGTTATGTAAGAGTGGTCCTTTCCATAAAAAAAAAAAAAAAGAAAAAAGAATTTTAGGAATACAATGCAGCTTGTAAGTAAAATCTGGAATATTCATATCGCCACAACTTCTTATGCTTATAAAAGCACTAATGCCTGAATTTATGTTGAAAATATGTGTCACAAATAAAGAAACTGTGACATCTGACACATTTCCACTTTATTGACAAGAATAGAATTTCTTTAAGTTTCCCCTCTA…
YKR067W	1.5519	TCAAAAAATAGAAAAATAAAAAAAAAAGCATTTGACAATGTTTGTAAATAATATAATATGAAAGTAACTACTGAACAAAAACATTAAGGATAACATTTCTACGTAGGAAAATAATGTATACCTAAATAACGACACCAATAATAACAAAAATCACGAAAAAAAAAAGCTTACATGTCCA
YOL120C	3.4653	GTTAACTGAAATGAAAATTTCATATTTACTTTTTTATTGTTACTCATTTGTAATTCATAAACTACATACACTTTCAATCGTTTCTTTCAAACTACATAATTTTTACTGGCGATCAATAACGCATTTAGTTCATAAAGTGAGTCAAAGTTAACACTAGAATATTTGCTACACCATCAATAGGCTAGACCATAGTTGAAAACTTTCATAATAAATTCTTCCGTTTTCAATCTTCATATACTGTGTCTCTAACCATGATACCGTGACACAACTACATCCGTACACATGTGACGTTCGTTCAACCCGTACATTTATATAAAACCGTTCTGGCGGCCTTTTATTTTTTTACATTTCTTATGATCGGGATTGCAGAACGCCGTGAAATTTTTCAATGTGAGGTTC…
YDL055C	2.0093	GTTAGGAAAACGAACTGTAATGAATATAATCTATATCACTCATCTGTTTTTGTTAATTTTATTTTAGCCAATATCATTATAAAAAGAGGAAAACATGCACAGAAAAAGCACTGCTTACTGTTATGTCTTAGTTTGTAATTGAAAATGAAAAATAAAAAAAAAAAAGAAAATAAAGAAAAAAAGGTTGATCCTTATGTAACTTTTTATTTACGTAGAAGTTAATAAATATTATCTCATTGTTTTATCTATTTTTCAGTATATGGATACATGTAAAGTTCCTCTATTTATGTATATT
YNL071W	3.855	GGTTAGAATGAAAATAAAATTCGCCAGTAAATGCGTATCTTGGAGAAAATATCAATTTGTTATTTTGTATATATAAAAAATTAAAAAAAAAAAAAAAAAAATACTCAAATACTCAAATACGTATACATTATACTGAAATACTTCGCTTGTCTTCGAATCTAAATCCTCTCTCTCTTCTGTCTCAAAATGATATAAATAAATCACGTCAAACGGTGCGTCAACATCTTTGTTTTTTCACCTCATGTGGAATTGGTTGAAATTAACAAAGGAGTGGGATATAGGATATAACGCATAAAGTTTAGCATACTACTTTCGTATATTATTGTTCGGTGAAAGAAACTAGTTCCCTCTTATCTCTCAATATTTGCCAAAATTAGCTTTTAACAAATAAACC
YGR085C	2.8338	TTTGGTCTCGGTATAGTCAGTGACAACATCAACTACTTAATATATAAGAACAAATAAAATATCCCAAAAATATCATATATCCTCATCACATTTGCAAGTCTAGCGCTTCGATGCGTTGTGAACACTTTGTCAATGTATTTAGTTGTATTCATACCCAATTTATTGGCACTTATTTGATACTCACCATGCAGGGTAATAGAAAATGTGCTGAAAAAAAGCTAAACCTTTCTTATTAAGAAA
YDR012W	3.8002	AATTTATAGTATAGATCTTTAACTTTAATTTAAATATCTTTGTTACTAGTCTTTAATCAAACCTTTTTGTTTTCTTTAAAGTCGAAACGTCAGATTTGCTCAAAACCTTCTTGTCGTTACAACGCGAAAATTGTAATTTAAAATAACTAACGAAGAAAGCTGAAAAATAGATGTGAGGGAAAATCGTTTATAAACGGCCATGCTCACAGAGAATC
YBR196C	2.8649	ACAAATCGCTCTTAAATATATACCTAAAGAACATTAAAGCTATATTATAAGCAAAGATACGTAAATTTTGCTTATATTATTATACACATATCATATTTCTATATTTTTAAGATTTGGTTATATAATGTACGTAATGCAAAGGAAATAAATTTTATACATTATTGAACAGCGTCCAAGTAACTACATTATGTGCACTAATAGTTTAGCGTCGTGAAGACTTTATTGTGTCGCGAAAAGTAAAAATTTTAAAAATTAGAGCACCTTGAACTTGCGAAAAAGGTTCTCATCAACTGTTTAAAAGGAGGATATCAGGTCCTATTTCTGACAAACAATATACAAATTTAGTTTCAAAG
YEL046C	0.45303	TGCGTTCCAGTTGCATCATGTGTATTGTTAGGGTTTTTGTTTTAGGATTGCTACCCTCTTCCTTTTTTTCATACATTACAATAATTTCGTGGCATTGTAGATTTAACGGCTTTCTTTTGCATCAATGATTTTTATATTCAAATGGGTTTTTTCTTTTTTCTGTTTTGTTATTCAAGGATATTTCAACTCTCACACCATAATTATAACTAATTATGTCGGCACATTTGAGAACCAATGGTTAGTTTCCAGCGCACCTAGCGACTAACTACCCTATTATGGAGGGACGAAGGTGGTCTTTCTGAGGGAAGGAGGAAAAAAAGGTAAGAACCTCTTTTCTTTGTTCCCCATTGAGAGATCGACTGAATATGTTTGGTTTTTTTGGTACTTGATTAAAGTTTA…
YGL076C	2.26	ACTGGTTGAAGTCACATTACATATAACTACTTATTTTATCTAAGTCCTATATAGTTCTGTTATTCACTAGTTTGTATATTGTACCTCTAATTTATCTTATAATTTCGTCAGTAATGACTTATAATTGGCTTTATTTTCTTCTCTTTTTTTTCACATGCGCAGAACCTATATAACGAAAAAAAAAAAAATGAAAACTGAAGATAAGCGGCCTTGACTTCTCTAAACTGCCGATATTTCAACGAAAGTTAGCCAACTTATTTATAAAAGCCTTGAATACCAACAATTGGAAAGAAGGTGTCTGTGCTTATCATATATAGCTTGCATAAAGAAAAATTATAATATCTTCGAACTTCCATAGAAAGAATATCTTTCAGTGTTAACTGGCTCATTTACTCAGAA…
YKL006W	3.5033	AATATGTACATGATCTTTAATTCTGATATATTTCGTATGTAATTTTATCTTTAACTGGTGATTCTTTTAATAAATAAACTACAATATTATAACTATTGAAAGCCTCTGTTATTCACACATCTTTGGAAAAAAAAAAATACAAATACCCAGTGAGTACTAAGTAAATTTGGAGTACCTAAGGGCTTGTATCGGTGGGGTTCCTGACCTAGCTTTATGTTTTACAAACGCATGCATATAAAATTTACAAAACTACAAAAACCATGAACACAATGAAAAGAAGGAAAAAGAGTAGGTTTGTCGTGAAAGTACACGCCTCTGAAGTTTTGTTATCATATTACTATAATATTGTTACAACTCTTAGGAATCTTATAT
YER178W	2.8404	TTAAATCGTAAGGAAAAATAAAATAATAGTGCTGTGATCGCATGATATTCTTCCCTGGAAGCGCCATTTTATAGCAAGAAATGTAAGTCAAGTATATTTTAACTGTATATCAACAATATAGCTCTTTTTTATGCCTTGTTGTTTTTCTTCGGGTTTTCCCCACACATTGTGTGGAGAGATAGTTATTAACAGACCGGAAAATAGCCGCCCAAGGATAAACTTTTATATAAAGGGAAGGGTAGTTGACCCAAAAAATTTGGATTCTACTTTTCCAGATTTACTTTCACCCTTTTATATTTGCTGTAGTCTGTTATGCCAATCAGGAAAGCATTTGAACAAAT
YPL198W	1.549	CATTATTCCGTGTGGCAATAATCTCAATGTATAATAAATAATATTTCTCTTCATATATATGACCGGACTCGTAATAGAATAATTGACTGGAACAATAGCGCATATTGCTTTGCTTCTATACGTAGTTGAGTTTTCACTCACGTACAGCTAGAGAATCTCACATAGGAGTATCCCTGTAGTTAGTTCCGCGCGGTTCGATCACGGATATACTTTCAACAATGGCAGTATGAAAGCCTGTTATAAAAAAGAAGGAAACAATAAACGAAGTGCTTTTTTGCCTCCTAAATTATTCAATTTGACAACTGATTTCCAGCCATTCATTATTCAGTGAGGAGCGACA
YKL180W	3.1171	ATAGAAGATGAAAAATAATGATAATATAATTCTCTGTTAATTTTAATCTTTTATCTATGTAATTTTATCTCCCCGTCATATCACATAACTCTAAAATAAGTTTTTTATTAATATTATTATATTATATCGGATAATCCTACGTTCAAAGTATTGAACATAGTTTTATAATGAACAAAGGTATAAGAAATGCTCATAAACTGAAAAAATCCCGTAGATAAGATAATAAGAAATGCTACTGTCTATATCAATATGTCAATCGTTACTCATTCCCTCTCTAGTACGGAACGTGTGCGTTCTTCATACCGAGCTATTAGAATTTAGTGAATAAAGGCAT
YJR123W	3.6894	GAAGCTAAAAAAAGTGAAAGATTTTCAATATTACATATGTTTTTCTTATTATTACTTTTATCTTCTTTGTACACTCTATTGTTTAAATTTATAACATAATACAATCTTATCTTTTGATGTAAAAAAAAATAGGACTATCAATTTTTAAATAATATATCTTACGCAAATCTATCAAGTAAATATAAATGCTATTGGTTGTACTTCCTCGTGTGTCAGATACTTTAACTGGGTACTATTTACATTGTCTCTAAACGTAACGTTTCCTTGAAATGATCTACACATGTTTCTAAGTCACTCTACATTTGCTGCTGCATTAATGGCGGTTCATTTGCTTTTTAATTTTAGCGTCCACTCCTAAAAACATGCATGCCAGTATTAGATCCGCCGTTATCACCAAGG…
YNL301C	2.0978	TCTAGTATGGTTTGAAACCTTACAATTTTTCTTCTTTGTTCCTTTTTCCTTGTTTCAGTGTATATTAGGTTGGGAAAGAGGGATTTTTCCATACCATATGACTGACTACAATATATACATGTATAATAACTTCATAATCTAAACCTATCAGTTCAGTATCAAGTCAGCTATTCCGCCCTATGCATAAACCTACAAACTATCATTCACACACTTTTCCCATTTTTTTTCAATACTACTTTACATCCGAACATTTTAGCAACCCACACCATATACCTTTGGTGCACTATTGATTTTCTTCCTGATGTCAGCTTTTTGTGCTTTGACAAAAAAATCGCGTCTACGTCCGTCCGTTCTCCCTGAATAAATTAGGCGCGTTTGAGCCCAGCAGGACGGAGCTCT…
YPR102C	4.4413	TTTAATTAGTTTGTGAAGAAATATAATACATTTATATACTCATATCTATGTTTTTTTTGTAACCAATTAATAAAATTATGAATTTTAAACCAAGATGAAACTCTATGTTATTGTACATGCGCGCTAAGGACTTCTATGGCGAGCGATCCAATATCCTTCCACGATTTGCCGCCACATTTATAATAATAAAGGTCCATTGCGACA
YBR299W	3.0831	AATTAGTGCCGACTTTTTTTTAGCGCGTACTTTAACGAAATAACAGATGATTTTTCACATGATTTTTGTTAGATAAATTTTTTATATGTAAATGATGATAACGTAAAAGCACTGTTGATAATTTGTTTCACCATTATGGGTAAATGTGTTTTTCTACATGATCCTCGTTCATTATGATATTTAGCGTGTATATAAATGTGAATTCCAAATTATTAATGAAGCATAAGAAGCACTATCCTTTCTCTTCGGATGAAAACAAGGGAGAAGAAACCTGTGCTGGTATTAATGCTGGAATGTCTTGCTAAGAATCATACAAGGTGGTAGTTTTATTTAATAAAGAAAAGAAAAGGACTAGATATAAAAAGTGAAATGAATATAAGATAGCGTTAAGAGATGCCC…
YDR148C	2.672	TTTGAAATTTGCAGCCCATACCAATCTGATTTCATGATTATTCTTGTCCGCTATTACTGTGTGAATCTCTTCTATTTAAGTATGATATTTAAAGATATGCTATGATGATAAATGGAACTATGAATTAATGTTTTCTTTTTATAATGAGATATGGAAAAGCGCAAAAAAGTATTAAAAATTACTCTCTTGGCTATAACTCTTAGATACTGAATTTTCATCATCAAAATACAATGATTATAACTATTTATTATATAATAGAATCAACTAATATTCTTTTGATTTCCACATAACTTGCTCTACATTTTTGAAAGAATTTATTCTCTTAATAATATTCTTTTTTTACATTTTGCTTCAAAATAATGACTTTCCATTGACCTAACATGTTGAAAAACACAATTT…
YGL123W	3.2601	GCTTGTTGTCTACAAATTATAAAATAGTTTTTTATAATCAACCATTAAATAATTTTGTACACTTATAATAACACTTTATTTCTCGTTCCAATTATGCGATGCATGTGCCTTCCGTTTAGAGTGAGCATTATCAAATATAAAGTCAAATCCTTTTGGCATTTATTTTGATTGAAACCCAGTCTGTCCTTAACTCTTTTGCCTATCAAACGCTGTAGGTCACTCTTGGTACGGTACAGCGGATAGCGCTATTTATTCAGCAAGAGAAGCAAGATTAGGCGACTACAATAGATCAAAATTTTACAAGTAAAACAAGTAGGAACAATCACTTATGCAAATGATTAATGCTGATATGTTTATTTACATCACAGTGCCCTTATGATCAGGAACTGTTTAAAAACT…
YKR066C	3.4992	GTCACTGAGGAAAGATATTATTTATTGGTTATATTTCGTATTATTTATCTATTTATTATATTTATTATTATTTAGGCTTATGCTTTTTTCTGAATATCATCTAATACGTTTGTACGGTACGTCTATGAAAAATGGAAAGCCATACAATGGTATATCATAAGGGAAACTATGTTCAAAGAAGTGTTAAAAACATTCAGAAAACATTGTCCGCCTCTTCAAA
YLR448W	2.3865	ATTGAACTGAAAAAATTATAAATGATTTAAAATAGAATTTCAAAACAAGGAGAATTGATAGAGAATGCGTTGATCTGAAAATACTGTTTGACAATAACGGAAAGGTAAGTGGATATGTAATCTAAGTTTAATCCTCTTCTAATTCATTTTTCCTATCAACATTATCTGTGCTTTTCTATATCCTTCTTTTTGTATCTATAATTTTTTTTTTCTCTTACATAGCAAAATACAAAAAATCATAAATATTAATATCTAAGGGTTCAAGATCAGGTCATCGCCGTTCTGGGCCACTAGGCTATATCTATTCATTTACATTGGAAGCTGCATGGTCTACTCCAACCGCACTGAGGCAAAGTCTCTGTGGAGGAAATGCTGTCCTAGCGAGCCATTGCAATAGGT…
YNL117W	2.9559	TCTCCCTTGCCCCAGTGTACACATATATAAAAATATATTCATGCCTATATGATTATGTATCGGAATCCAAAAACTTATCTTTATATTGCTTCGTTTCGTAGTTAGCAATGAATCATCTTATCATGATTCCTTTTTTTGTTTTGGCCAGATTAATGTATCACGGTCGACGGCGAAGGCATCAACCATTGTTGTGGAATTTCAAACACAATACTTGATGACTCCAAACGTGGGCATATATTTTGATTTGAAAAGAAGTCGAGAAAGTATAGCAACGCATTGTATACGTTTGAAGCTTTCAGCAAAGGATATACCGTGGAA
YOR234C	2.1039	TTAAGTTAAACCAAAACAAAATTATAATTATTGTTATTAATATTGTATAAAATATAAAAAATAAGCATTCATATATATATCCTTATTCTTTTGTTTATATTTTGAGTTCTTACTCCATTTCGTTTCATACAATCTTTTCTGCAGGTAGTGACAGTAAGACTTTTCTTCTTCTTTCTCTACCAGGAACATGCAGTGCGTTAAGCAATATTTGGTGTCCTATCAAAAAGACTGTTAAAATTCAAAAAGAAAATAATATTATCACTCTATAATATAATGTAATTGTCGATATAACTATGTACTGAAAAC
YML063W	2.2184	ACAAAATAAATATAAATTATAAGATTTGACATGTACACAATTTATTAATATGTTTTCTCTTTATTATTAATATAATTAATTATTACTAAAAAAAAGAAGGTGACGCACCATACAGAACTTGCTCTTTTGTCCAATACTGTCTTTTTATGGTTGTTATTTTTTACGTTACCGATTTCGGTTTCTATTGAACTGTAATAACTTGCCTATGTGTCTATATGCCTTTTCTATTTAGTAAGAGCTATGCATTATACGTGG
YFL034C-A	3.1026	ATAGACACTCACATGTATATTAATTTATAAAATGCTATTCATATCATAATTCACCACCCTTAATATATCCTTTTGTCCCTCTTTTGATTTACATATTTTATTTTTGCAATATGTCACTTCACGAAAATTAGTGAAAAATAGAAAAGAAAAAGAAATGCTTTAGCTTTTGAAACACGAAGATCATCAAAAAACTTTAAGAAAAGCAACTACCCCAATTCCGCAAGCCAACCAAGCATTTATCAGCACATC
YDL191W	3.2311	TTGGAAGTTCAATTATATACTATCATTATCTATAGTTCCAACTTTTCTACGTTTTTCTAGCACCTTTTAAATAATTGTTAAATTAAAACATTTTCATCGAAAATCTTCAAAATATAAGACACATTGAGCGATGAAATAAGCCTTATTTGATTAGGGTCAATTTTGCAATTTATTCTATCACTTATTCAT
YDR111C	1.2173	ATGAAAAAAAAAAACTAATGATAATGGCTTTCTATTTGTTTTGCATCCATGGTGGGGGTGAAGTTTAAATTTGTAATAGTATACATGCATCATTCTTTACTAAGGGAAATAAGGAAAAGTATATATCTGCCTCTTGTAATATTGTTCAAGGAAATAAATTTTGGAGCATTCCTCTGCATCTATTGTTCAATTAAAAAAAAAAAAAAAAAAAAAAAAAAAAAAAAAAAGTAATTATTCATATAAAACCACCTTGCGGGCAAGATCATATTATCCAAGTTGATACTTATTTAAAAATATAAAAATTTTTTAACCGCGTACATTAAATACAGGGTCATATACAGGAAGAGCTTTCAACACCTTTTTGAATACTTTATATGCAATAGGTGCTTTTTTTTTTCA…
YGR240C	2.8802	ATGATTGCAATGAAAAGTTTAAGTTAAGCAAAAGGAGGTAAAAATGGCATGCACTTTAATTTTTATACAATCGTTTTTTTGTCATAAGACTTATTTATGTATCTGTTGTTTTTCTTTTTCTATCCTCTATTTTTGTCTATTTGTCTTTGTTTTACTCTTTTTCATTATTATTTCTTTATATAATTTTTGTACGATATGATACACATAACAATGAGCAATGAACATATTTCTAATCCTAACCATTAGATATACTTTTCAACTGAGGAATAATGGCGCCTTGATTAAACTAAGCTATGGAATTTGCATTATTCAAGTTTTAGGGTGTGCTTAATCTGCGTTGACAATGGTTCACGAAGACGACATCGGCAACTTTGCTGTACTACAAATTGCTCTGAATGT…
YKL060C	3.1342	GTTAATTCAAATTAATTGATATAGTTTTTTAATGAGTATTGAATCTGTTTAGAAATAATGGAATATTATTTTTATTTATTTATTTATATTATTGGTCGGCTCTTTTCTTCTGAAGGTCAATGACAAAATGATATGAAGGAAATAATGATTTCTAAAATTTTACAACGTAAGATATTTTTACAAAAGCCTAGCTCATCTTTTGTCATGCACTATTTTACTCACGCTTGAAATTAACGGCCAGTCCACTGCGGAGTCATTTCAAAGTCATCCTAATCGATCTATCGTTTTTGATAGCTCATTTTGGAGTTCGCGATTGTCTTCTGTTATTCACAACTGTTTTAATTTTTATTTCATTCTGGAACTCTTCGAGTTCTTTGTAAAGTCTTTCATAGTAGCTTA…
